# Supplementary material for: Ongoing Failure to Deliver Guideline-Concordant Care for Patients with Pancreatic Cancer
Source: Cancers (Basel). 2025 Jan 7;17(2):170. doi: 10.3390/cancers17020170 (PMC11763659; doi:10.3390/cancers17020170)
Supplement: Supplementary file 1 [file cancers-17-00170-s001.zip]

Archive with 1 entries (1 files):
- cancers-3400447-supplementary.pdf
